# Supplementary material for: Switching Between ILCT and 3MLCT Excited States by Complex Formation in Ruthenium–Polypyridine Complex Containing Thiacrown-Ether Unit
Source: Molecules. 2026 Jun 24;31(13):2213. doi: 10.3390/molecules31132213 (PMC13363696; doi:10.3390/molecules31132213)
Supplement: Supplementary file 1 [file molecules-31-02213-s001.zip]

Archive with 1 entries (1 files):
- molecules-4319733-supplementary.pdf
